# Supplementary material for: Magnetocaloric and Giant Magnetoresistance Effects in La-Ba-Mn-Ti-O Epitaxial Thin Films: Influence of Phase Transition and Magnetic Anisotropy
Source: Materials (Basel). 2022 Nov 12;15(22):8003. doi: 10.3390/ma15228003 (PMC9699288; doi:10.3390/ma15228003)
Supplement: Supplementary file 1 [file materials-15-08003-s001.zip]

Archive with 1 entries (1 files):
- materials-1993705-supplementary.pdf
